# Supplementary material for: Marine Plankton during the Polar Night: Environmental Predictors of Spatial Variability
Source: Biology (Basel). 2023 Feb 25;12(3):368. doi: 10.3390/biology12030368 (PMC10044718; doi:10.3390/biology12030368)
Supplement: Supplementary file 1 [file biology-12-00368-s001.zip]

Archive with 1 entries (1 files):
- biology-2246835-supplementary.pdf
